# Supplementary material for: Hi-C for genome-wide detection of enhancer-hijacking rearrangements in routine lymphoid cancer biopsies
Source: Cell Genom. 2026 Feb 20;6(5):101166. doi: 10.1016/j.xgen.2026.101166 (PMC13174236; doi:10.1016/j.xgen.2026.101166)
Supplement: Table S1. Overview of FFPE Hi-C cohort, related to Figures 1 and 2 — Overview of cohort characteristics, including patient demographics, and biopsy age and sites. [file mmc2.xlsx]

## Sheet: Supplementary Table S1
Diagnostic Group	n	% (n=44)
Plasma cell neoplasms (PCN)	14	0.318182
Large B-cell lymphoma (including DLBCL, CNS DLBCL, PMLBCL)	18	0.409091
B-cell lymphoma NOS	1	0.0227273
Burkitt lymphoma	1	0.0227273
Classic Hodgkin lymphoma	1	0.0227273
Mantle cell lymphoma (MCL)	3	0.0681818
B-lymphoblastic leukaemia/lymphoma (B-ALL)	2	0.0454545
Anaplastic large cell lymphoma (ALCL)	2	0.0454545
T-lymphoblastic leukaemia/lymphoma (T-ALL)	2	0.0454545
Institution
Massachusetts General Hospital	2	0.0454545
NYU Langone Health	22	0.5
Michigan Medicine	20	0.454545
Patient Age (years)
0-19	4	0.0909091
20-39	2	0.0454545
40-59	11	0.25
60-80	25	0.568182
>80	2	0.0454545
Sex
Female	15	0.340909
Male	29	0.659091
Biopsy Age (years)
0-3	31	0.704545
4-7	9	0.204545
8-11	2	0.0454545
16-20	2	0.0454545
Biopsy Site
Abdominal wall nodule	1	0.0227273
Base of tongue	2	0.0454545
Bone, other	2	0.0454545
Brain	11	0.25
Iliac crest	1	0.0227273
Lymph node	7	0.159091
Mediastinal mass	2	0.0454545
Pelvic mass	1	0.0227273
Small intestine / mesenteric mass	1	0.0227273
Soft tissue, neck	2	0.0454545
Soft tissue, other mass	5	0.113636
Soft tissue, right orbital tumor	1	0.0227273
Spine	5	0.113636
Submandibular gland	1	0.0227273
Testicle	1	0.0227273
Tonsil	1	0.0227273
