# Supplementary material for: Hi-C for genome-wide detection of enhancer-hijacking rearrangements in routine lymphoid cancer biopsies
Source: Cell Genom. 2026 Feb 20;6(5):101166. doi: 10.1016/j.xgen.2026.101166 (PMC13174236; doi:10.1016/j.xgen.2026.101166)
Supplement: Table S2. Diagnoses and selected SVs for FFPE Hi-C samples, related to Figures 1 and 2 — Per-sample details about FFPE Hi-C cohort showing formal diagnoses, known SVs based on prior testing, and corresponding selected SVs from Hi-C for each case. Cases reported in a prior publication76 with an alternate sample ID are shown in brackets. [file mmc3.xlsx]

## Sheet: Supplementary Table S2
Sample	Diagnosis	Known Structural Variants	Selected Structural Variants from Hi-C	ICC classification based on Hi-C (plasma cell neoplasms)
AL01	ALK-negative anaplastic large cell lymphoma
AL02	ALK-positive anaplastic large cell lymphoma	Conventional cytogenetics
		NPM1::ALK t(2;5)(p23;q35)	NPM1::ALK
BA01	B-lymphoblastic leukaemia/lymphoma	FISH:
		MYC::TRA (subclonal ~15%)	MYC::TRA (weak)
BA02	B-lymphoblastic leukaemia/lymphoma	FISH on bone marrow:
		ETV6::RUNX1	ETV6::RUNX1
BL01	Burkitt lymphoma	FISH:
		IGH::MYC	IGH::MYC
BN01	B-cell lymphoma NOS
DC01	Primary diffuse large B-cell lymphoma of the CNS		IGL::BCL6
DC02	Primary diffuse large B-cell lymphoma of the CNS
DC03	Diffuse large B-cell lymphoma of the CNS from Richter's transformation of B-cell chronic lymphocytic leukemia
DC04	Primary diffuse large B-cell lymphoma of the CNS
DC05	Primary diffuse large B-cell lymphoma of the CNS		IGH::BCL6
			IGH::PD-L1
DC06	Primary diffuse large B-cell lymphoma of the CNS
DL01 (AGRR_002)	Diffuse large B-cell lymphoma/ high grade B-cell lymphoma (GCB)	FISH:
		MYC::BCL6-SE*	MYC::BCL6-SE
		IGH::BCL2	IGH::BCL2
			MYC::IRF4
DL02 (AGRR_003)	Diffuse large B-cell lymphoma/ high grade B-cell lymphoma (GCB)	FISH:
		MYC::BCL6-SE*	MYC::BCL6-SE
		IGH::BCL2	IGH::BCL2
DL03	Diffuse large B-cell lymphoma/ high grade B-cell lymphoma (GCB)	FISH:
		MYC-R	MYC::chr8,
		BCL6-R (single telomeric probe in subset of neoplastic cells)	chr3::chr3 (overlapping BCL6 break-apart telomeric probe)
		[Tested with dual-fusion IGH::BCL2 only, negative]	IGL::BCL2
DL04	Diffuse large B-cell lymphoma/ high grade B-cell lymphoma (Non-GCB)	FISH:
		MYC-R	MYC::IGH
		BCL6-R	BCL6::JCHAIN
DL05	Diffuse large B-cell lymphoma/ high grade B-cell lymphoma (GCB)	FISH:
		MYC-R	MYC::ZCCHC7/PAX5
		IGH::BCL2	IGH::BCL2
DL06	Diffuse large B-cell lymphoma (GCB)	FISH:
		MYC-amp; MYC-R indeterminate (tightly clustered signal)	(MYC amp uncertain due to quality; no MYC-R)
		IGH::BCL2	IGH::BCL2
DL07	Diffuse large B-cell lymphoma/ high grade B-cell lymphoma (GCB)	FISH:
		MYC-R	MYC::IRAG2
		IGH::BCL2	IGH::BCL2
DL08	Diffuse large B-cell lymphoma/ high grade B-cell lymphoma (GCB)	FISH:
		MYC-R	MYC::KYNU
		IGH::BCL2	IGH::BCL2
DL09	Diffuse large B-cell lymphoma/ high grade B-cell lymphoma (GCB)	FISH:
		MYC-R	MYC::chr13
		IGH::BCL2	IGH::BCL2
DL10 (AGRR_020)	Diffuse large B-cell lymphoma (GCB)		BCL6::BCL11A
DL11 (AGRR_021)	Diffuse large B-cell lymphoma (GCB)		IGH::BCL2
HL01	Classic Hodgkin lymphoma
MC01	Mantle cell lymphoma
MC02	Mantle cell lymphoma, blastoid variant		IGH::CCND1
			MYCN::ARHGAP24
MC03	Mantle cell lymphoma		IGH::CCND1
PL01	Solitary plasmacytoma of bone, progressed to multiple myeloma after 13 months			Solitary plasmacytoma of bone (hyperdiploid, progressed to multiple myeloma)
PL02	Multiple myeloma	FISH:		Multiple myeloma with CCND family translocation
		IGH::CCND1	IGH::CCND1
PL03	Solitary plasmacytoma of bone, progressed to multiple myeloma after 24 months			Solitary plasmacytoma of bone (NOS, progressed to multiple myeloma)
PL04	Multiple myeloma	FISH:		Multiple myeloma with CCND family translocation
		IGH::CCND1	IGH::CCND1
PL05	Multiple myeloma	FISH:		Multiple myeloma with CCND family translocation
		IGH::CCND1	IGH::CCND1
			MYC::CCND1
			IGH::MYC
PL06	Solitary plasmacytoma of bone, did not progress at last follow-up (35 months)			Solitary plasmacytoma of bone (NOS)
PL07	Multiple myeloma		IGH::MAFB	Multiple myeloma with MAF family translocation
PL08	Multiple myeloma	FISH:		Multiple myeloma with CCND family translocation
		[Tested with dual-fusion IGH::CCND1, IGH::MAF, IGH::FGFR3, all negative]	IGH::CCND2
PL09	Multiple myeloma	FISH:		Multiple myeloma with hyperdiploidy
		IGH::MYC	IGH::MYC
PL10	Multiple myeloma	FISH:		Multiple myeloma with CCND family translocation
		[Tested with IGH::CCND1, negative. Note CCND1(+) by IHC]	IGH::CCND1
		DNA methylation profiling:
		11q breakpoint with copy number gain (near CCND1)
PL11	Multiple myeloma	FISH:		Multiple myeloma with CCND family translocation
		IGH::CCND1	IGH::CCND1
PL12	Multiple myeloma	FISH:		Multiple myeloma with CCND family translocation
		IGH::CCND1	IGH::CCND1
PL13	Multiple myeloma	FISH:		Multiple myeloma with MAF family translocation
		MYC-amp with MYC-R (5' MYC-amp)	5' MYC-amp; no separate MYC-R
		IGH::MAF	IGH::MAF
PL14	Solitary plasmacytoma of bone, did not progress at last follow-up (28 months)			Solitary plasmacytoma of bone (hyperdiploid)
PM01	Primary mediastinal large B-cell lymphoma	FISH:
		BCL6-R indeterminate (single isolated 3' probe in addition to a normal BCL6 signal)	[No BCL6-R]
			ZCCHC7::PD-L2
TA01	T-lymphoblastic leukaemia/lymphoma	DNA microarray:
		9p22.1p21.3 homozygous CDNK2A/B del	CDKN2A/B del
		12p13.2p13.1 loss involving CDKN1B	Inversion excluding region containing CDKN1B (although effect on copy number not clear)
			LMO2::RAG2
TA02	T-lymphoblastic leukaemia/lymphoma	DNA microarray:
		1p33 del resulting in STIL::TAL1	Suggestive from Hi-C (small SV)
		9p21.3p21.2 LOH with homozygous CDKN2A del	CDKN2A/B del
			LMO2::TRA
