# Supplementary material for: Hi-C for genome-wide detection of enhancer-hijacking rearrangements in routine lymphoid cancer biopsies
Source: Cell Genom. 2026 Feb 20;6(5):101166. doi: 10.1016/j.xgen.2026.101166 (PMC13174236; doi:10.1016/j.xgen.2026.101166)
Supplement: Table S3. FFPE biopsy pre-analytic variables, related to Figures 1 and 2 — Per-sample pre-analytical variables for biopsies in the FFPE Hi-C cohort. [file mmc4.xlsx]

## Sheet: Supplementary Table S3
Sample	Group	Institution	Specimen type	Percent tumor cellularity (H&E, estimated to nearest 10%)	Biopsy Age	Total tissue surface area processed for Hi-C (sq cm)	Total DNA yield after reverse crosslinking and purification (ng)
AL01	ALCL	UMich	Excision	0.9	8	11.05	3252
AL02	ALCL	UMich	Excision	0.6	7	3.9	6492
BA01	B-ALL	UMich	Core	1	0	2.7	4224
BA02	B-ALL	UMich	Excision	0.9	1	8.1	52920
BL01	Burkitt lymphoma	NYU	Core	0.9	2	7.2	14500
BN01	B-cell lymphoma NOS	MGH	Core	0.8	0	0.7	21.33
DC01	CNS DLBCL	NYU	Core	0.9	8	1	46.2
DC02	CNS DLBCL	NYU	Core	0.9	7	0.5	477
DC03	DLBCL, Richters transformation	NYU	Core	0.9	3	0.08	321
DC04	CNS DLBCL	NYU	Core	0.9	2	3.3	174.6
DC05	CNS DLBCL	NYU	Core	0.9	2	0.2	197.4
DC06	CNS DLBCL	NYU	Core	0.9	2	0.3	271.2
DL01	DLBCL	UMich	Excision	0.9	17	21	684
DL02	DLBCL	UMich	Excision	0.9	16	16.25	400
DL03	DLBCL	UMich	Core	0.9	2	1.2	220
DL04	DLBCL	UMich	Excision	0.9	5	4.5	550
DL05	DLBCL	UMich	Core	0.7	4	1.3	400
DL06	DLBCL	UMich	Core	0.7	4	0.45	120
DL07	DLBCL	UMich	Excision	0.8	4	5	950
DL08	DLBCL	UMich	Excision	0.8	4	10	1600
DL09	DLBCL	UMich	Excision	0.7	5	11.25	Not recorded
DL10	DLBCL	UMich	Excision	1	3	7.5	10176
DL11	DLBCL	UMich	Core	0.9	1	4.4	4536
HL01	Classic Hodgkin lymphoma	NYU	Core	0.1	2	3	5400
MC01	MCL	UMich	Excision	0.3	1	7.5	97920
MC02	MCL	UMich	Core	1	1	1.95	4104
MC03	MCL	UMich	Excision	0.9	2	10	65640
PL01	PCN	NYU	Core	0.6	3	0.36	61.5
PL02	PCN	NYU	Core	0.8	3	0.4	234
PL03	PCN	NYU	Core	0.8	3	0.72	25.29
PL04	PCN	NYU	Excision	0.8	3	1	426
PL05	PCN	NYU	Core	0.9	2	0.1	432
PL06	PCN	NYU	Excision	0.9	2	0.96	268.8
PL07	PCN	NYU	Core	0.8	6	0.5	1407
PL08	PCN	NYU	Excision	0.7	3	1.5	2016
PL09	PCN	NYU	Excision	0.8	3	0.8	54.6
PL10	PCN	NYU	Excision	0.9	3	6	630
PL11	PCN	NYU	Excision	0.9	2	4	5800
PL12	PCN	NYU	Excision	0.9	2	0.18	810
PL13	PCN	NYU	Excision	0.7	2	0.12	111.6
PL14	PCN	NYU	Excision	0.8	2	1.68	6240
PM01	PMLBCL	MGH	Excision	0.8	0	3.51	3.39
TA01	T-ALL	UMich	Core	1	2	1.8	11640
TA02	T-ALL	UMich	Core	1	1	0.85	4428
