# Supplementary material for: Hi-C for genome-wide detection of enhancer-hijacking rearrangements in routine lymphoid cancer biopsies
Source: Cell Genom. 2026 Feb 20;6(5):101166. doi: 10.1016/j.xgen.2026.101166 (PMC13174236; doi:10.1016/j.xgen.2026.101166)
Supplement: Table S4. FFPE Hi-C QC metrics, related to Figures 1 and 2 — Quality control metrics for all FFPE Hi-C datasets (including reference datasets). Quality metrics were obtained from the QC metric summary from the Arima-SV-Pipeline. [file mmc5.xlsx]

## Sheet: Supplementary Table S4
Sample ID	Total Raw Read Pairs	Total Mapped Single-End Reads (Unique & Multimapped)	Total Mapped Single-End Reads (Unique & Multimapped) (% of reads)	Unique Valid Pairs	Unique Valid Pairs (% of aligned & matched pairs)	Duplicate Pairs (% of aligned & matched pairs)	Unique Invalid Pairs (% of aligned & matched pairs)	Unique Invalid, Same Fragment Circular (%)	Unique Invalid, Dangling End (% of aligned & matched pairs)	Unique Invalid, Same Fragment Internal (% of aligned & matched pairs)	Unique Invalid, Re-ligation (% of aligned & matched pairs)	Unique Invalid, Contiguous Fragments (% of aligned & matched pairs)	Unique Invalid, Wrong Size (% of aligned & matched pairs)	Lcis Trans Ratio	Estimated Mean Sequencing Coverage (all aligned unique read-pairs, coverage of mappable genome)
AL01	429634000	584960786	68.1	18180776	8.5	5.1	86.4	0	11.4	31.1	28.1	15.4	0.5	1.4	28.5851
AL02	227993022	351704033	77.1	24770018	19.9	3.2	76.9	0	13.2	23.2	25.4	14.6	0.5	2.1	17.5307
BA01	239369670	368380287	76.9	37958417	30.4	7.4	62.2	0	10.8	22.6	19	9.1	0.8	2.6	17.5653
BA02	240753304	383971143	79.7	20680073	15.1	7.2	77.6	0	9.6	21.5	25.8	20	0.6	1.9	18.3285
BL01	269354646	460315668	85.4	29223661	16.4	12	71.6	0.1	5.5	17.8	22.7	24.8	0.7	4	20.8586
BN01	167141641	311452142	93.2	67164342	56.2	25.6	18.2	0	1.8	7	5.4	3.3	0.6	2.5	11.932
DC01	158010920	270943735	85.7	6819531	6.8	51.9	41.2	0	4.6	16.1	12.8	6.9	0.8	3.1	6.69681
DC02	320617190	423573512	66.1	5640653	3.6	20.6	75.8	0.1	8.7	30.7	24.1	11.8	0.4	3.4	17.318
DC03	196109651	345599276	88.1	61310192	49	18.6	32.4	0.1	6.8	8.2	10.1	6.5	0.7	3	14.4859
DC04	219790214	382842442	87.1	42742761	31.5	29.3	39.2	0.1	4.7	12.4	12.6	8.6	0.8	3.8	13.9376
DC05	197138872	337912119	85.7	53519164	43.8	20.3	35.9	0.1	4.7	13.6	10.9	5.9	0.8	3	13.8679
DC06	181156027	322370346	89	63325766	54.7	18.5	26.9	0	3.6	9.5	8.2	4.7	0.8	1.6	13.5454
DL01	338233807	481453715	71.2	25417464	15.5	21.1	63.5	0.1	7.3	26	19.8	9.5	0.7	1.4	19.5852
DL02	535655271	588086964	54.9	9769738	4.4	10.7	84.9	0.1	9.1	38.9	26	10.6	0.3	0.8	27.0421
DL03	162230807	268964939	82.9	39766587	40.9	10.7	48.4	0	5.4	21.8	14	6.4	0.8	4	12.3679
DL04	192700661	339077432	88	74954505	61.3	11.4	27.3	0	4	11.3	7.7	3.4	0.7	3.5	15.4696
DL05	343032766	426918951	62.2	3509704	2.3	15.4	82.3	0	7.4	38.4	25	11	0.5	2	18.5979
DL06	411790520	517383499	62.8	9062192	4.7	19	76.3	0.1	7.7	36.5	22.4	9.2	0.5	3.4	21.5797
DL07	139204274	243240909	87.4	50831374	56.8	10.9	32.2	0	3.6	11.3	10.1	6.3	0.9	2.6	11.1474
DL08	153591982	259776413	84.6	58297684	63.3	10.1	26.7	0	3.9	10.2	7.9	3.9	0.7	4.1	12.039
DL09	135650068	225380588	83.1	41944672	52.4	9	38.5	0	4	15.5	12	6.1	0.9	3.2	10.5494
DL10	276090466	448341089	81.2	27074872	16.5	6.8	76.6	0	14	17.9	25	19.2	0.5	2.1	21.4934
DL11	219564132	358495649	81.6	41438510	32.8	7.5	59.7	0	13.3	13.7	19.1	12.8	0.6	2.6	17.0755
HL01	358798657	615985743	85.8	25625316	10.2	7.6	82.2	0	4	21.8	26.8	29.1	0.5	1.9	29.3083
MC01	214931830	357890812	83.3	4293489	3.2	4.6	92.3	0	8.2	24.1	31.1	28.6	0.2	1.8	17.5995
MC02	203474102	328361395	80.7	45066321	40.9	8.8	50.3	0	9.9	13.9	15.9	9.8	0.8	2.1	15.4204
MC03	301943445	477736750	79.1	6350497	3.6	5.7	90.8	0	8.6	25.8	30.6	25.5	0.3	1.6	23.2225
PL01	324634537	502629138	77.4	15756876	8	12.4	79.6	0	5.9	29.4	26.6	17.2	0.5	2.1	22.6725
PL02	107592062	193133056	89.8	45382593	64.1	6.4	29.5	0	3	11.3	9	5.3	0.9	2.9	9.3085
PL03	101181210	176952788	87.4	28381913	44.9	26.1	29	0	3.4	10.5	8.9	5.4	0.8	2.8	6.73363
PL04	284298669	371205170	65.3	48639669	44.7	13.9	41.4	0	2.5	17.1	12	6.5	3.3	2.4	16.4575
PL05	110701665	200743284	90.7	48181751	65.5	5.6	28.9	0	2.3	9.7	9.1	6.8	0.9	2.7	9.75799
PL06	341321277	462718267	67.8	52591176	31.9	12.2	55.9	0	3.2	18.5	17.9	14.9	1.4	2.3	20.9199
PL07	451809358	681390603	75.4	59939875	23.2	7.6	69.3	0.1	6.5	26.7	22.7	12.7	0.5	2.7	32.4553
PL08	290518227	456586395	78.6	60541600	36	5.4	58.6	0	5	23.4	19	10.3	0.8	1.5	22.2414
PL09	430465733	757489881	88	24961035	8.7	47	44.4	0.1	4.8	14.5	14	10.3	0.8	4.2	20.7118
PL10	144161382	260104933	90.2	50894065	51	8.1	40.9	0	4.5	11	13.2	11.3	0.8	2.8	12.3087
PL11	171620238	298130486	86.9	64839336	59.9	8.6	31.5	0	2.8	8.6	9.7	9.3	1	2.5	14.0314
PL12	411696972	707119936	85.9	89513823	33.9	23.6	42.5	0.1	5.7	13.5	13.5	8.9	0.8	2.1	27.8185
PL13	342205556	622925439	91	75106427	31.7	36.4	31.9	0	3.5	10.1	10.1	7.3	0.9	4.3	20.4005
PL14	365588723	414457644	56.7	41327256	32.9	14.2	52.9	0	3.8	19.6	16.2	9.9	3.3	1.1	18.3111
PM01	139439033	247699438	88.8	9972926	10.8	56.3	32.9	0	4.4	13.6	9.4	4.8	0.6	2.4	5.57383
TA01	305871156	492061293	80.4	33238775	18.7	9.5	71.8	0	11.2	18	23.7	18.3	0.6	2.7	22.9306
TA02	322888623	524316997	81.2	57801326	31.8	9	59.2	0	11.5	15	19.2	12.8	0.7	2.4	24.5687
^SU_DHL6	494868096	793441836	80.2	18031742	7	19.7	73.3	0	7.1	24.2	23.9	17.2	0.7	2.6	32.8079
^RCK8	407865615	668487620	81.9	38044298	17	18.1	64.9	0	5.7	23	20.9	14.3	0.9	4.4	28.1919
^ANBL6	576117914	932629734	80.9	56453942	17.9	16.5	65.6	0	6.7	21	21.6	15.5	0.8	5.1	40.0999
^UOCB6	455806347	734580109	80.6	44106018	18.3	23.6	58.2	0	7.1	25.1	17.1	7.9	0.9	3	28.9366
^WSU_DLCL2	502634259	795865917	79.2	22867203	8.9	30.2	60.9	0	6.4	28.2	17.2	8.1	1	2.5	28.6051
+GCBC	847643617	1584049374	93.4	283759890	58.1	31.4	10.4	0	1.6	6.1	0.4	0.1	2.2	1.6	55.8736
+MBC	905074049	1702253872	94	300900006	56.5	26.9	16.6	0	2.8	8.2	0.8	0.1	4.6	1.8	64.0751
+NBC	877615392	1647239737	93.8	274185087	53.5	30.1	16.4	0	2.5	8.4	0.7	0.1	4.6	1.6	59.29
+PC	858928131	1631979687	95	240521623	47	40.7	12.3	0	2	7	1.3	0.3	1.7	1.3	49.833
*GM12878	299761125	570017779	95.1	177429341	82.1	1.3	16.5	0.1	1.6	1.9	5.9	5.3	1.8	2.6	28.9409
*HMEC	56537449	107873225	95.4	35814548	88.5	0.8	10.7	0.1	1.7	2	3.8	2.5	0.6	2.4	5.51027
*HUVEC	422476323	762715189	90.3	218480221	90.6	5	4.4	0.1	0.7	0.8	1.3	0.6	0.9	1.4	37.3107
*IMR90	769973610	1419935463	92.2	455163562	93.9	2	4.1	0.1	0.2	0.5	1.5	1.1	0.7	4.1	71.6543
*K562	121476450	231735545	95.4	81948789	95.2	0.6	4.3	0	0.2	0.3	1.1	0.9	1.7	1.7	11.8731
*KBM7	469158736	893964733	95.3	253919678	77.4	1.3	21.3	0	9.9	2.3	5.8	2.1	1.2	1.3	45.4344
*NHEK	1073207572	1920343634	89.5	504871206	79.8	6.1	14.1	0.2	1.8	6.2	3.8	1.3	0.8	1.2	92.8522
