# Supplementary material for: Hi-C for genome-wide detection of enhancer-hijacking rearrangements in routine lymphoid cancer biopsies
Source: Cell Genom. 2026 Feb 20;6(5):101166. doi: 10.1016/j.xgen.2026.101166 (PMC13174236; doi:10.1016/j.xgen.2026.101166)
Supplement: Table S5. Hi-C dataset similarity metrics, related to Figure 1 — Similarity metrics of each FFPE Hi-C dataset against GM12878 (Pearson correlation of compartment and insulation scores, Jaccard similarity of 50-kb-binned TAD boundaries, and loop anchors) and Pearson correlation of compartment scores against GCBC and PC datasets. [file mmc6.xlsx]

## Sheet: Supplementary Table S5
Sample	Unique Valid Pairs	Compartment Pearson Correlation with GM12878	Insulation Pearson Correlation with GM12878	TAD Boundary Jaccard Similarity with GM12878 (50kb binned)	Loop Anchor Jaccard Similarity with GM12878 (50kb binned)	Compartment Pearson Correlation with +GCBC	Compartment Pearson Correlation with +PC
AL01	18180776	0.78	0.64	0.21	0.02	0.62	0.62
AL02	24770018	0.85	0.72	0.2	0.05	0.76	0.77
BA01	37958417	0.75	0.75	0.28	0.1	0.69	0.69
BA02	20680073	0.72	0.69	0.26	0.07	0.63	0.62
BL01	29223661	0.81	0.73	0.27	0.08	0.72	0.72
BN01	67164342	0.83	0.77	0.28	0.12	0.91	0.92
DC01	6819531	0.62	0.66	0.22	0	0.62	0.63
DC02	5640653	0.31	0.65	0.2	0	0.18	0.18
DC03	61310192	0.86	0.81	0.29	0.18	0.88	0.89
DC04	42742761	0.75	0.76	0.28	0.11	0.64	0.65
DC05	53519164	0.84	0.79	0.35	0.14	0.87	0.88
DC06	63325766	0.87	0.69	0.24	0.09	0.88	0.9
DL01	25417464	0.78	0.59	0.25	0.09	0.69	0.68
DL02	9769738	0.76	0.51	0.18	0	0.64	0.62
DL03	39766587	0.74	0.73	0.27	0.11	0.78	0.78
DL04	74954505	0.74	0.77	0.3	0.2	0.85	0.85
DL05	3509704	0.62	0.36	0.2	0	0.49	0.47
DL06	9062192	0.7	0.67	0.18	0	0.6	0.61
DL07	50831374	0.85	0.73	0.26	0.15	0.79	0.78
DL08	58297684	0.76	0.69	0.31	0.16	0.85	0.84
DL09	41944672	0.86	0.8	0.3	0.14	0.79	0.8
DL10	27074872	0.85	0.75	0.25	0.09	0.76	0.75
DL11	41438510	0.91	0.81	0.36	0.12	0.82	0.82
HL01	25625316	0.72	0.73	0.25	0.07	0.66	0.67
MC01	4293489	0.78	0.4	0.18	0	0.7	0.69
MC02	45066321	0.81	0.72	0.31	0.1	0.75	0.74
MC03	6350497	0.74	0.56	0.2	0	0.65	0.64
PL01	15756876	0.78	0.71	0.21	0.02	0.67	0.68
PL02	45382593	0.75	0.68	0.24	0.14	0.7	0.73
PL03	28381913	0.79	0.69	0.23	0.06	0.79	0.83
PL04	48639669	0.82	0.76	0.26	0.1	0.82	0.85
PL05	48181751	0.79	0.69	0.24	0.13	0.82	0.84
PL06	52591176	0.86	0.68	0.3	0.15	0.8	0.83
PL07	59939875	0.81	0.68	0.27	0.17	0.71	0.74
PL08	60541600	0.75	0.62	0.24	0.15	0.65	0.68
PL09	24961035	0.7	0.69	0.23	0.09	0.61	0.62
PL10	50894065	0.75	0.73	0.27	0.16	0.66	0.69
PL11	64839336	0.81	0.74	0.27	0.14	0.8	0.83
PL12	89513823	0.79	0.75	0.33	0.19	0.79	0.82
PL13	75106427	0.66	0.64	0.25	0.18	0.69	0.71
PL14	41327256	0.76	0.66	0.23	0.07	0.68	0.7
PM01	9972926	0.71	0.64	0.21	0	0.7	0.69
TA01	33238775	0.76	0.69	0.25	0.1	0.68	0.69
TA02	57801326	0.82	0.71	0.31	0.15	0.75	0.77
^ANBL6	56453942	0.59	0.71	0.35	0.16	0.62	0.63
^RCK8	38044298	0.64	0.79	0.3	0.12	0.53	0.54
^SU_DHL6	18031742	0.81	0.54	0.18	0.06	0.72	0.7
^UOCB6	44106018	0.77	0.77	0.29	0.11	0.7	0.7
^WSU_DLCL2	22867203	0.79	0.7	0.27	0.06	0.66	0.65
+GCBC	283759890	0.83	0.67	0.23	0.1	1	0.97
+MBC	300900006	0.82	0.68	0.21	0.14	0.94	0.94
+NBC	274185087	0.78	0.65	0.19	0.13	0.91	0.91
+PC	240521623	0.83	0.68	0.18	0.14	0.97	1
*HMEC	35814548	0.74	0.76	0.27	0.07	0.62	0.63
*HUVEC	218480221	0.77	0.64	0.26	0.12	0.74	0.75
*IMR90	455163562	0.66	0.75	0.25	0.15	0.65	0.65
*K562	81948789	0.8	0.63	0.28	0.06	0.74	0.75
*KBM7	253919678	0.82	0.71	0.29	0.12	0.73	0.73
*NHEK	504871206	0.73	0.72	0.25	0.13	0.68	0.69
*GM12878	177429341	1	1	1	1	0.83	0.83
