# Supplementary material for: Hi-C for genome-wide detection of enhancer-hijacking rearrangements in routine lymphoid cancer biopsies
Source: Cell Genom. 2026 Feb 20;6(5):101166. doi: 10.1016/j.xgen.2026.101166 (PMC13174236; doi:10.1016/j.xgen.2026.101166)
Supplement: Table S6. Genes with differential compartment state in DLBCL versus PCN, related to Figure 1 — Compartment bins containing protein-coding gene promoters with significantly different A/B compartment states between systemic DLBCL (n = 8) and PCN (n = 14) samples with >10M UVP (adjusted p < 0.05 using Mann Whitney U test with the Benjamini-Hochberg procedure for false discovery control). Genes previously identified as showing aberrant chromatin and transcriptional activation in MM cells compared to normal plasma cells45 are also indicated. [file mmc7.xlsx]

## Sheet: Supplementary Table S6
compartment_bin	gene_promoters	dlbcl_pcn_compartment	adj_pvalue	In_Ordoñez_2020_myeloma_de_novo_activated
chr2:100100000-100199999	AFF3	A_B	0.000268005	No
chr2:100300000-100399999	LONRF2	A_B	0.000268005	No
chr2:100400000-100499999	CHST10, NMS	A_B	0.000268005	No
chr10:3000000-3099999	PFKP	A_B	0.000268005	No
chr4:81000000-81099999	BMP3	A_B	0.000412316	No
chr19:35300000-35399999	CD22, GPR42, FFAR1, FFAR3	A_B	0.000412316	No
chr19:51400000-51499999	SIGLEC8, SIGLEC10, CEACAM18	A_B	0.000412316	No
chr2:179000000-179099999	CCDC141	A_B	0.000595567	No
chr2:213200000-213299999	SPAG16	A_B	0.000595567	No
chr4:85400000-85499999	ARHGAP24	A_B	0.000595567	No
chr13:103000000-103099999	SLC10A2	A_B	0.000915139	No
chr2:142800000-142899999	KYNU	A_B	0.0012612	No
chr3:18400000-18499999	TBC1D5, SATB1	A_B	0.0012612	No
chr7:64300000-64399999	ZNF736	A_B	0.0012612	No
chr19:51300000-51399999	LIM2, NKG7, ETFB, IGLON5, CLDND2, VSIG10L, C19orf84, ENSG00000269403	A_B	0.0012612	No
chr1:169600000-169699999	C1orf112, SELP	A_B	0.00161654	No
chr2:222400000-222499999	SGPP2	A_B	0.00161654	No
chr7:118100000-118199999	LSM8	A_B	0.00161654	No
chr1:84900000-84999999	MCOLN2, DNAI3	A_B	0.00220278	No
chr2:101600000-101699999	MAP4K4	A_B	0.00220278	No
chr3:155000000-155099999	MME	A_B	0.00220278	No
chr5:40600000-40699999	PTGER4	A_B	0.00220278	No
chr10:116800000-116899999	HSPA12A, ENO4	A_B	0.00220278	No
chr3:167600000-167699999	WDR49	A_B	0.00287148	No
chr4:174800000-174899999	GLRA3, ADAM29	A_B	0.00287148	No
chr7:17200000-17299999	ENSG00000283321	A_B	0.00287148	No
chr7:143000000-143099999	OR9A2, OR6V1	A_B	0.00287148	No
chr11:95200000-95299999	SESN3	A_B	0.00287148	No
chr2:168200000-168299999	STK39	A_B	0.0037409	No
chr2:222300000-222399999	ENSG00000288658	A_B	0.0037409	No
chr2:224700000-224799999	CCDC195	A_B	0.0037409	No
chr3:87200000-87299999	POU1F1, CHMP2B	A_B	0.0037409	No
chr4:100000-199999	ZNF718	A_B	0.0037409	No
chr5:121900000-121999999	SRFBP1	A_B	0.0037409	No
chr7:64500000-64599999	ZNF680	A_B	0.0037409	No
chr3:27400000-27499999	SLC4A7	A_B	0.00472082	No
chr5:14100000-14199999	TRIO	A_B	0.00472082	No
chr5:16600000-16699999	RETREG1	A_B	0.00472082	No
chr5:141200000-141299999	PCDHB15, PCDHB14, PCDHB12, PCDHB13, ENSG00000279983	A_B	0.00472082	No
chr7:142700000-142799999	PRSS1, PRSS2	A_B	0.00472082	No
chr18:32700000-32799999	KLHL14	A_B	0.00472082	No
chr1:158200000-158299999	CD1A, CD1C	A_B	0.00573995	No
chr2:101900000-101999999	IL1R2	A_B	0.00573995	No
chr2:179200000-179299999	SESTD1	A_B	0.00573995	No
chr3:93900000-93999999	ARL13B, PROS1	A_B	0.00573995	No
chr5:14000000-14099999	DNAH5	A_B	0.00573995	No
chr5:44800000-44899999	MRPS30	A_B	0.00573995	No
chr5:122000000-122099999	LOX	A_B	0.00573995	No
chr6:122700000-122799999	FABP7, SMPDL3A	A_B	0.00573995	No
chr7:64600000-64699999	ZNF107	A_B	0.00573995	No
chr1:48700000-48799999	BEND5	A_B	0.00730217	No
chr2:101400000-101499999	RFX8	A_B	0.00730217	No
chr3:27300000-27399999	NEK10	A_B	0.00730217	No
chr4:42800000-42899999	GRXCR1	A_B	0.00730217	No
chr7:16900000-16999999	AHR	A_B	0.00730217	No
chr11:101900000-101999999	CEP126, ANGPTL5	A_B	0.00730217	No
chr18:5100000-5199999	AKAIN1	A_B	0.00730217	No
chr2:143000000-143099999	ARHGAP15	A_B	0.00921938	No
chr3:155200000-155299999	STRIT1	A_B	0.00921938	No
chr4:155300000-155399999	MAP9	A_B	0.00921938	No
chr7:143100000-143199999	PIP, TAS2R39	A_B	0.00921938	No
chr12:19400000-19499999	AEBP2	A_B	0.00921938	No
chr1:158300000-158399999	CD1B, CD1E, OR10T2	A_B	0.0116247	No
chr2:102000000-102099999	IL1R1	A_B	0.0116247	No
chr3:193500000-193599999	ATP13A4, OPA1	A_B	0.0116247	No
chr1:200400000-200499999	ZNF281	A_B	0.0134876	No
chr2:23300000-23399999	KLHL29	A_B	0.0134876	No
chr4:300000-399999	ZNF141, ZNF732	A_B	0.0134876	No
chr5:179000000-179099999	ZNF354C, ZNF879	A_B	0.0134876	No
chr7:69500000-69599999	AUTS2	A_B	0.0134876	No
chr7:97000000-97099999	DLX6, DLX5	A_B	0.0134876	No
chr10:115000000-115099999	ATRNL1	A_B	0.0134876	No
chr12:76500000-76599999	OSBPL8	A_B	0.0134876	No
chr18:63900000-63999999	SERPINB8, HMSD, SERPINB10	A_B	0.0134876	No
chr19:8500000-8599999	PRAM1, ZNF414, MYO1F	A_B	0.0134876	No
chr20:16500000-16599999	KIF16B	A_B	0.0134876	No
chr1:173200000-173299999	TNFSF4	A_B	0.0162136	No
chr3:151400000-151499999	IGSF10	A_B	0.0162136	No
chr5:93700000-93799999	POU5F2	A_B	0.0162136	No
chr7:98600000-98699999	NPTX2	A_B	0.0162136	No
chr16:80500000-80599999	DYNLRB2	A_B	0.0162136	No
chr19:35400000-35499999	FFAR2, KRTDAP	A_B	0.0162136	No
chr1:50400000-50499999	DMRTA2	A_B	0.0196537	No
chr1:61700000-61799999	PATJ, TM2D1	A_B	0.0196537	No
chr1:159100000-159199999	CADM3, AIM2	A_B	0.0196537	No
chr1:169700000-169799999	SELE, METTL18, SELL	A_B	0.0196537	No
chr1:221700000-221799999	DUSP10	A_B	0.0196537	No
chr1:236100000-236199999	GPR137B	A_B	0.0196537	No
chr3:8700000-8799999	SSUH2, OXTR, CAV3	A_B	0.0196537	No
chr1:85000000-85099999	MCOLN3	A_B	0.0229268	No
chr1:158900000-158999999	PYHIN1, IFI16	A_B	0.0229268	No
chr2:102300000-102399999	IL1RL1, IL18R1	A_B	0.0229268	No
chr2:225000000-225099999	DOCK10	A_B	0.0229268	No
chr3:8500000-8599999	LMCD1	A_B	0.0229268	No
chr5:168200000-168299999	WWC1	A_B	0.0229268	No
chr6:121300000-121399999	TBC1D32	A_B	0.0229268	No
chr8:67700000-67799999	CPA6	A_B	0.0229268	No
chr11:102600000-102699999	MMP20	A_B	0.0229268	No
chr6:84200000-84299999	CEP162	A_B	0.0279629	No
chr1:63300000-63399999	ALG6, FOXD3	A_B	0.0331517	No
chr1:158800000-158899999	MNDA	A_B	0.0331517	No
chr1:236000000-236099999	NID1	A_B	0.0331517	No
chr8:78800000-78899999	IL7	A_B	0.0331517	No
chr10:86300000-86399999	GRID1	A_B	0.0331517	No
chr12:14500000-14599999	PLBD1	A_B	0.0331517	No
chr12:88000000-88099999	C12orf29, C12orf50	A_B	0.0331517	No
chr12:96900000-96999999	NEDD1	A_B	0.0331517	No
chr17:73000000-73099999	SLC39A11	A_B	0.0331517	No
chr19:54300000-54399999	LAIR1, LILRA5, LILRA4	A_B	0.0331517	No
chr2:178800000-178899999	TTN	A_B	0.0396031	No
chr3:154300000-154399999	DHX36	A_B	0.0396031	No
chr6:83800000-83899999	CYB5R4, RIPPLY2	A_B	0.0396031	No
chr6:87000000-87099999	CGA	A_B	0.0396031	No
chr12:14600000-14699999	GUCY2C	A_B	0.0396031	No
chr12:64200000-64299999	KICS2	A_B	0.0396031	No
chr12:88100000-88199999	TMTC3, CEP290	A_B	0.0396031	No
chr2:205600000-205699999	NRP2	A_B	0.0469516	No
chr4:150000000-150099999	DCLK2	A_B	0.0469516	No
chr6:10400000-10499999	GCNT2, TFAP2A	A_B	0.0469516	No
chr6:147200000-147299999	STXBP5	A_B	0.0469516	No
chr19:9900000-9999999	OLFM2	A_B	0.0469516	No
chr2:157600000-157699999	ACVR1C	B_A	0.000268005	Yes (ACVR1C)
chr2:182800000-182899999	FRZB	B_A	0.000268005	Yes (FRZB)
chr3:98700000-98799999	ST3GAL6	B_A	0.000268005	Yes (ST3GAL6)
chr3:139500000-139599999	RBP1	B_A	0.000268005	No
chr3:171800000-171899999	PLD1, TMEM212	B_A	0.000268005	No
chr4:104400000-104499999	CXXC4	B_A	0.000268005	Yes (CXXC4)
chr4:120900000-120999999	PRDM5	B_A	0.000268005	Yes (PRDM5)
chr4:121000000-121099999	NDNF	B_A	0.000268005	Yes (NDNF)
chr5:129900000-129999999	CHSY3	B_A	0.000268005	Yes (CHSY3)
chr6:79500000-79599999	LCA5	B_A	0.000268005	Yes (LCA5)
chr7:81700000-81799999	HGF	B_A	0.000268005	Yes (HGF)
chr7:137800000-137899999	DGKI	B_A	0.000268005	Yes (DGKI)
chr7:138000000-138099999	AKR1D1, CREB3L2	B_A	0.000268005	No
chr11:114500000-114599999	NXPE1, NXPE4	B_A	0.000268005	Yes (NXPE1, NXPE4)
chr14:32300000-32399999	AKAP6	B_A	0.000268005	Yes (AKAP6)
chr16:49300000-49399999	C16orf78	B_A	0.000268005	No
chr11:114600000-114699999	NXPE2	B_A	0.000412316	No
chr12:102400000-102499999	IGF1	B_A	0.000412316	Yes (IGF1)
chr13:36300000-36399999	SPART	B_A	0.000412316	Yes (SPART)
chr3:100900000-100999999	ABI3BP	B_A	0.000595567	No
chr5:96400000-96499999	PCSK1	B_A	0.000595567	No
chr7:122300000-122399999	FEZF1	B_A	0.000595567	No
chr7:122800000-122899999	CADPS2	B_A	0.000595567	Yes (CADPS2)
chr13:36100000-36199999	DCLK1	B_A	0.000595567	No
chr13:36200000-36299999	SOHLH2, CCDC169, CCDC169-SOHLH2	B_A	0.000595567	No
chr15:23400000-23499999	GOLGA6L2	B_A	0.000595567	No
chr7:122600000-122699999	RNF133	B_A	0.000915139	Yes (RNF133)
chr12:29100000-29199999	FAR2	B_A	0.000915139	Yes (FAR2)
chr17:34300000-34399999	CCL8, CCL1, CCL13	B_A	0.000915139	No
chr17:35400000-35499999	SLFN13, SLFN12	B_A	0.000915139	No
chr1:114800000-114899999	SYCP1	B_A	0.0012612	No
chr3:119100000-119199999	UPK1B, IGSF11, TEX55, ENSG00000251012	B_A	0.0012612	Yes (IGSF11)
chr4:141600000-141699999	IL15	B_A	0.0012612	No
chr7:122700000-122799999	RNF148	B_A	0.0012612	Yes (RNF148)
chr11:5200000-5299999	OR51V1, HBG1, HBD, HBB, ENSG00000284931	B_A	0.0012612	Yes (HBD)
chr12:25900000-25999999	RASSF8	B_A	0.0012612	Yes (RASSF8)
chr1:117200000-117299999	VTCN1	B_A	0.00161654	No
chr2:165100000-165199999	SCN2A	B_A	0.00161654	No
chr3:139400000-139499999	RBP2	B_A	0.00161654	No
chr4:87700000-87799999	IBSP	B_A	0.00161654	No
chr5:103500000-103599999	NUDT12	B_A	0.00161654	Yes (NUDT12)
chr7:93500000-93599999	CALCR, GNGT1	B_A	0.00161654	No
chr11:115500000-115599999	CADM1	B_A	0.00161654	Yes (CADM1)
chr15:32700000-32799999	GREM1	B_A	0.00161654	No
chr17:35300000-35399999	SLFN11	B_A	0.00161654	No
chr3:133000000-133099999	TMEM108	B_A	0.00220278	No
chr3:149400000-149499999	TM4SF4	B_A	0.00220278	No
chr7:122100000-122199999	AASS	B_A	0.00220278	Yes (AASS)
chr11:7200000-7299999	SYT9	B_A	0.00220278	No
chr18:52300000-52399999	DCC	B_A	0.00220278	Yes (DCC)
chr3:140600000-140699999	TRIM42	B_A	0.00287148	No
chr7:121800000-121899999	PTPRZ1	B_A	0.00287148	No
chr8:17500000-17599999	PDGFRL	B_A	0.00287148	No
chr11:7000000-7099999	ZNF214, NLRP14, RBMXL2	B_A	0.00287148	No
chr17:35200000-35299999	SLFN5	B_A	0.00287148	No
chr18:11100000-11199999	PIEZO2	B_A	0.00287148	No
chr1:89300000-89399999	GBP6	B_A	0.0037409	No
chr3:61500000-61599999	PTPRG	B_A	0.0037409	Yes (PTPRG)
chr4:87600000-87699999	DSPP, DMP1	B_A	0.0037409	No
chr5:160800000-160899999	ATP10B	B_A	0.0037409	Yes (ATP10B)
chr8:17400000-17499999	MTMR7, SLC7A2	B_A	0.0037409	No
chr1:119600000-119699999	PHGDH, ZNF697	B_A	0.00472082	Yes (ZNF697)
chr2:154600000-154699999	KCNJ3	B_A	0.00472082	No
chr2:164600000-164699999	GRB14	B_A	0.00472082	No
chr3:139600000-139699999	NMNAT3	B_A	0.00472082	No
chr4:23900000-23999999	PPARGC1A	B_A	0.00472082	Yes (PPARGC1A)
chr4:87500000-87599999	SPARCL1	B_A	0.00472082	No
chr20:9500000-9599999	LAMP5	B_A	0.00472082	Yes (LAMP5)
chr1:65700000-65799999	PDE4B	B_A	0.00573995	No
chr2:39600000-39699999	TMEM178A	B_A	0.00573995	No
chr3:156000000-156099999	KCNAB1	B_A	0.00573995	No
chr4:68600000-68699999	UGT2B15	B_A	0.00573995	No
chr5:112400000-112499999	EPB41L4A	B_A	0.00573995	Yes (EPB41L4A)
chr11:7700000-7799999	OR5P2, OVCH2	B_A	0.00573995	No
chr11:112900000-112999999	NCAM1	B_A	0.00573995	Yes (NCAM1)
chr13:77900000-77999999	EDNRB	B_A	0.00573995	Yes (EDNRB)
chr18:60300000-60399999	MC4R	B_A	0.00573995	Yes (MC4R)
chr3:139900000-139999999	CLSTN2	B_A	0.00730217	No
chr4:74700000-74799999	BTC	B_A	0.00730217	No
chr11:99000000-99099999	CNTN5	B_A	0.00730217	Yes (CNTN5)
chr20:25100000-25199999	ENTPD6	B_A	0.00730217	No
chr2:157200000-157299999	GALNT5	B_A	0.00921938	No
chr3:100600000-100699999	ADGRG7	B_A	0.00921938	No
chr3:124000000-124099999	KALRN	B_A	0.00921938	No
chr3:148800000-148899999	CPA3	B_A	0.00921938	No
chr8:19900000-19999999	LPL	B_A	0.00921938	No
chr11:5300000-5399999	OR51B6, OR51B4, OR51M1, OR51B2	B_A	0.00921938	No
chr15:33900000-33999999	CHRM5	B_A	0.00921938	No
chr2:55900000-55999999	EFEMP1	B_A	0.0116247	No
chr3:134000000-134099999	SLCO2A1	B_A	0.0116247	No
chr3:134600000-134699999	KY	B_A	0.0116247	No
chr3:139000000-139099999	MRPS22, PRR23B, PRR23A, PRR23C	B_A	0.0116247	No
chr10:93800000-93899999	SLC35G1	B_A	0.0116247	No
chr11:18900000-18999999	MRGPRX1	B_A	0.0116247	No
chr20:58500000-58599999	APCDD1L	B_A	0.0116247	No
chr1:4600000-4699999	AJAP1	B_A	0.0134876	Yes (AJAP1)
chr1:119500000-119599999	HSD3B1	B_A	0.0134876	No
chr2:227100000-227199999	COL4A4, COL4A3	B_A	0.0134876	No
chr3:178400000-178499999	ENSG00000275163	B_A	0.0134876	No
chr4:121300000-121399999	QRFPR	B_A	0.0134876	No
chr4:144000000-144099999	GYPB	B_A	0.0134876	No
chr4:144600000-144699999	HHIP	B_A	0.0134876	No
chr8:106200000-106299999	OXR1	B_A	0.0134876	Yes (OXR1)
chr8:108700000-108799999	TMEM74	B_A	0.0134876	No
chr11:12300000-12399999	PARVA	B_A	0.0134876	No
chr12:46800000-46899999	SLC38A4	B_A	0.0134876	No
chr15:49400000-49499999	FGF7	B_A	0.0134876	No
chr20:18800000-18899999	SCP2D1	B_A	0.0134876	No
chr1:119300000-119399999	HAO2	B_A	0.0162136	No
chr3:181700000-181799999	SOX2	B_A	0.0162136	No
chr4:158200000-158299999	TMEM144	B_A	0.0162136	No
chr6:27200000-27299999	PRSS16	B_A	0.0162136	No
chr8:109000000-109099999	TRHR	B_A	0.0162136	No
chr10:27700000-27799999	MKX	B_A	0.0162136	Yes (MKX)
chr11:19000000-19099999	MRGPRX2	B_A	0.0162136	No
chr11:20100000-20199999	DBX1	B_A	0.0162136	No
chr11:113400000-113499999	DRD2	B_A	0.0162136	No
chr14:32900000-32999999	NPAS3	B_A	0.0162136	No
chr15:33100000-33199999	FMN1	B_A	0.0162136	Yes (FMN1)
chr1:230400000-230499999	PGBD5	B_A	0.0196537	No
chr2:118800000-118899999	EN1	B_A	0.0196537	No
chr2:160000000-160099999	PLA2R1	B_A	0.0196537	No
chr2:165200000-165299999	SCN3A	B_A	0.0196537	No
chr5:3500000-3599999	IRX1	B_A	0.0196537	No
chr11:4300000-4399999	TRIM21, OR52B4, SSU72L1, SSU72L3	B_A	0.0196537	No
chr14:25000000-25099999	STXBP6	B_A	0.0196537	No
chr20:58100000-58199999	C20orf85	B_A	0.0196537	No
chr2:164900000-164999999	SLC38A11	B_A	0.0229268	No
chr2:197800000-197899999	PLCL1	B_A	0.0229268	Yes (PLCL1)
chr3:3700000-3799999	LRRN1	B_A	0.0229268	Yes (LRRN1)
chr3:150000000-150099999	PFN2	B_A	0.0229268	Yes (PFN2)
chr4:127600000-127699999	INTU	B_A	0.0229268	No
chr7:37600000-37699999	GPR141, ENSG00000290149	B_A	0.0229268	No
chr7:38000000-38099999	SFRP4	B_A	0.0229268	No
chr7:95500000-95599999	PDK4	B_A	0.0229268	Yes (PDK4)
chr11:6000000-6099999	OR56A1, OR56A4	B_A	0.0229268	No
chr11:6900000-6999999	ZNF215, OR2D3	B_A	0.0229268	Yes (ZNF215)
chr12:27600000-27699999	REP15	B_A	0.0229268	No
chr17:74400000-74499999	CD300A, GPRC5C	B_A	0.0229268	Yes (CD300A)
chr19:39600000-39699999	LGALS13, LGALS16	B_A	0.0229268	No
chr1:64700000-64799999	RAVER2	B_A	0.0279629	Yes (RAVER2)
chr1:183100000-183199999	LAMC2	B_A	0.0279629	No
chr2:109600000-109699999	SEPTIN10, SOWAHC	B_A	0.0279629	Yes (SEPTIN10, SOWAHC)
chr4:108700000-108799999	ETNPPL	B_A	0.0279629	No
chr4:155700000-155799999	GUCY1B1	B_A	0.0279629	No
chr4:155800000-155899999	TDO2, ASIC5	B_A	0.0279629	No
chr5:83400000-83499999	VCAN	B_A	0.0279629	Yes (VCAN)
chr10:52300000-52399999	DKK1	B_A	0.0279629	Yes (DKK1)
chr11:12600000-12699999	TEAD1	B_A	0.0279629	Yes (TEAD1)
chr13:36400000-36499999	CCNA1	B_A	0.0279629	No
chr3:150900000-150999999	CLRN1, MINDY4B, ENSG00000260234	B_A	0.0331517	No
chr6:105100000-105199999	BVES, POPDC3	B_A	0.0331517	No
chr6:160300000-160399999	SLC22A3	B_A	0.0331517	No
chr7:37800000-37899999	NME8	B_A	0.0331517	No
chr10:91600000-91699999	PPP1R3C	B_A	0.0331517	No
chr19:39700000-39799999	LGALS14, CLC, LEUTX	B_A	0.0331517	No
chr3:55400000-55499999	WNT5A	B_A	0.0396031	Yes (WNT5A)
chr6:79600000-79699999	SH3BGRL2	B_A	0.0396031	Yes (SH3BGRL2)
chr7:20700000-20799999	SP8	B_A	0.0396031	No
chr11:5900000-5999999	TRIM5, OR52L1, OR56A3, OR56A5	B_A	0.0396031	No
chr12:28100000-28199999	CCDC91	B_A	0.0396031	No
chr22:44700000-44799999	ARHGAP8, PRR5-ARHGAP8	B_A	0.0396031	No
chr2:119500000-119599999	SCTR, CFAP221	B_A	0.0469516	No
chr3:132200000-132299999	CPNE4	B_A	0.0469516	No
chr4:86500000-86599999	MAPK10, PTPN13	B_A	0.0469516	No
chr11:6100000-6199999	OR52W1, OR56B4, OR52B2	B_A	0.0469516	No
chr11:100600000-100699999	ARHGAP42	B_A	0.0469516	Yes (ARHGAP42)
chr12:27400000-27499999	SMCO2	B_A	0.0469516	No
chr12:27500000-27599999	PPFIBP1	B_A	0.0469516	No
chr18:50500000-50599999	MAPK4	B_A	0.0469516	No
