# Supplementary material for: Hi-C for genome-wide detection of enhancer-hijacking rearrangements in routine lymphoid cancer biopsies
Source: Cell Genom. 2026 Feb 20;6(5):101166. doi: 10.1016/j.xgen.2026.101166 (PMC13174236; doi:10.1016/j.xgen.2026.101166)
Supplement: Table S7. Comparison of SV detection by OGM and FFPE Hi-C in cell lines, related to Figure 2 — Comparison of OGM and Hi-C breakpoint calls across five cell lines (ANBL-6, RC-K8, SU-DHL-6, UoC-B6, and WSU-DLCL2). Likely driver events are shown at the top. Breakpoints and strand information from both OGM and Hi-C calls are shown. Events detected by manual review of underlying data as well as additional comments for discordant events are annotated. [file mmc8.xlsx]

## Sheet: Supplementary Table S7
cell_line	chromA	ogm_posA	ogm_strandA	hic_posA	hic_strandA	chromB	ogm_posB	ogm_strandB	hic_posB	hic_strandB	detected_ogm	detected_hic	Concordance comments	functional_significance	Oncogene comments
ANBL6	chr14	105865400	+	105859000	+	chr16	79079094	-	79079000	-	yes	yes		recurrent driver	IGH::MAF
RCK8	chr2	60919106	+	60835000	+	chr2	88784305	-	88830000	-	yes	yes		likely driver	IGK::REL (complex)
RCK8	chr3	187745348	-	187747000	-	chr7	130931263	+	130927000	+	yes	yes		likely driver	LINC-PINT::BCL6
RCK8	chr9	5466832	+	5469000	+	chr9	37393626	+	37398000	+	yes	yes		likely driver	PAX5/ZCCHC7-SE::CD274
SU_DHL6	chr14	105897055	-	105901000	-	chr18	63130205	+	63123000	+	yes	yes		recurrent driver	IGH::BCL2
SU_DHL6	chr8	127351669	-	127816000	+	chr9	37509528	+	37531000	+	yes	yes		recurrent driver	PAX5/ZCCHC7-SE::MYC (complex)
SU_DHL6	chr8	127816802	+	127818000	+	chr9	37218619	-	37219000	-	yes	yes		recurrent driver	PAX5/ZCCHC7-SE::MYC (complex)
UOCB6	chr12	11877009	+	11875000	+	chr21	34919106	+	34950000	+	yes	yes		recurrent driver	ETV6::RUNX1
UOCB6	chr5	158728623	-	158723000	-	chr8	128018814	+	128023000	+	yes	yes		likely driver	EBF1-SE::MYC
WSU_DLCL2	chr14	105747582	+	105865000	+	chr18	63121183	-	63120000	-	yes	yes		recurrent driver	IGH::BCL2
WSU_DLCL2	chr3	187763983	-	187760000	-	chr8	128096952	+	128090000	+	yes	yes		recurrent driver	BCL6-LCR::MYC
WSU_DLCL2	chr1	24414036	-	24400000	-	chr2	238476381	-	238489000	-	yes	yes
WSU_DLCL2	chr1	24417266	+	24410000	+	chr2	238486105	+	238485000	+	yes	yes
WSU_DLCL2	chr10	68752768	+	68755000	+	chr10	87952138	+	87950000	+	yes	yes
WSU_DLCL2	chr10	68744852		68755000	-	chr10	87944254		87950000	-	yes	yes
WSU_DLCL2	chr10	83810212		83850000	+	chr10	89401211		89350000	-	yes (matching CNV call)	yes
WSU_DLCL2	chr13	30084617	-	30095000	-	chr13	40303248	-	40315000	-	yes	yes
WSU_DLCL2	chr13	31129679	+	31125000	+	chr13	41180882	+	41170000	+	yes	yes
WSU_DLCL2	chr14	105914998	-	105915000	-	chr18	63119572	+	63120000	+	yes	yes
WSU_DLCL2	chr15	41274654	+	41266000	+	chr15	72157057	+	72157000	+	yes	yes
WSU_DLCL2	chr15			43490000	-	chr15			78540000	-	no*	yes	complex; possible inversion with partial deletion; OGM called one breakpoint and Loss in region of deletion
WSU_DLCL2	chr2			193185000	+	chrX			98870000	-	no	yes	breakpoint on X falls in masked region in OGM
WSU_DLCL2	chr3	101870298	+	101847000	+	chr3	132399752	-	132402000	-	yes	yes
WSU_DLCL2	chr3	132088315	+	132080000	+	chr3	150698277	-	150700000	-	yes	yes
WSU_DLCL2	chr3	123521391	-	123525000	-	chr7	75682016	+	75675000	+	yes	yes
WSU_DLCL2	chr3	155372847	+	155370000	+	chr8	138127492	-	138130000	-	yes	yes
WSU_DLCL2	chr4	122670152	-	122680000	-	chr14	94251124	+	94250000	+	yes	yes
WSU_DLCL2	chr4	122687212	+	122685000	+	chr14	94247316	-	94245000	-	yes	yes
WSU_DLCL2	chr4	103215024	+	103195000	+	chr4	129070960	+	129065000	+	yes	yes
WSU_DLCL2	chr4	103189606	-	103200000	-	chr4	129061672	-	129070000	-	yes	yes
WSU_DLCL2	chr4	152917150	-	152920000	-	chr4	165163397	-	165165000	-	yes	yes
WSU_DLCL2	chr4	152929114	+	152920000	+	chr4	165175689	+	165170000	+	yes	yes
WSU_DLCL2	chr7	50126361	-	50125000	-	chr7	76384402	-	76385000	-	yes	yes
UOCB6	chr1	15004356	-	15005000	-	chr16	29730478	-	29725000	-	yes	yes
UOCB6	chr1	20873950	+			chr16	32583985	-			yes	on manual review
UOCB6	chr12	11871911	-	11875000	-	chr12	96555804	-	96555000	-	yes	yes
UOCB6	chr12	11871911	-	11875000	-	chr21	34952768	-	34930000	-	yes	yes
UOCB6	chr15	64758423	-	64740000	-	chr15	98207488	+	98210000	+	yes	yes
UOCB6	chr16	90078186	+	90065000	+	chr21	34952768	-	34940000	-	yes	yes
UOCB6	chr2			89000000	+	chr14			106450000	+	on manual review	yes	chr2 near centromere to chr14 near telomere; not in VIA data but in ACCESS with confidence 0.01
UOCB6	chr3	174793837	-	174794000	-	chr13	111067477	+	111081000	+	yes	yes
UOCB6	chr3	35661802	+	35655000	+	chr3	61423112	-	61435000	-	yes	yes
UOCB6	chr4	159781777	-	159785000	-	chr12	96558061	+	96555000	+	yes	yes
UOCB6	chr4	159776064	+			chr16	90062814	-			yes	on manual review
UOCB6	chr5	126620488	+	126620000	+	chr12	11552308	+	11535000	+	yes	yes
UOCB6	chr5	128857682	-	128860000	-	chr12	12121649	-	12120000	-	yes	yes
UOCB6	chr5	158728523	+	158725000	+	chr8	128018814	-	128020000	-	yes	yes
UOCB6	chr6	90573558	+	90570000	+	chr6	122838263	-	122850000	-	yes	yes
UOCB6	chr7	125642935	+	125637000	+	chr15	46758670	-	46766000	-	yes	yes
UOCB6	chr7	126585513	-	126590000	-	chr15	29675259	+	29660000	+	yes	yes
UOCB6	chr8	25150485	-	25160000	-	chr15	96782753	-	96780000	-	yes	yes
SU_DHL6	chr1	2386094	+	2380000	+	chr1	16326264	+	16320000	+	yes	yes
SU_DHL6	chr1			6225000	-	chr1			16365000	-	no*	yes	complex; possible inversion with partial deletion; OGM called one breakpoint and Loss in region of deletion
SU_DHL6	chr11	26305583	+	26305000	+	chr11	125233335	+	125225000	+	yes	yes
SU_DHL6	chr12	8532836	+			chr12	14664534	-			yes	on manual review
SU_DHL6	chr14	105703026	+	105864000	+	chr18	63130205	-	63126000	-	yes	yes
SU_DHL6	chr6	22478576	-	22480000	-	chr17	79930130	-	79950000	-	yes	yes
SU_DHL6	chr6	22472508	+	22480000	+	chr17	79930130	+	79950000	+	yes	yes
SU_DHL6	chr6	13105782	-			chr18	10172281	-			yes	on manual review
SU_DHL6	chr6	17923294	+			chr6	54255242	-			yes	no
SU_DHL6	chr7	64978050	-			chr7	96198158	+			yes	on manual review
SU_DHL6	chr7	72299881	+			chr7	82281056	-			yes	on manual review
SU_DHL6	chr8	127812595	-	127815000	-	chr19	42094370	+	42085000	+	yes	yes
SU_DHL6	chr9	23011123	+			chr9	31419344	-			yes	on manual review
RCK8	chr1	108905001		108930000	+	chr1	116589000		116570000	-	yes (matching CNV call)	yes
RCK8	chr11			118780000	+	chr14			105645000	-	no	yes
RCK8	chr11	118813817	-	118785000	-	chr14	105658715	+	105645000	+	yes	yes
RCK8	chr11	118789080	+	118790000	+	chr14	106715273	-	106715000	-	yes	yes
RCK8	chr11	42362534	-			chr17	20284764	+			yes	no
RCK8	chr13	25038318	-	25045000	-	chr15	91488596	+	91460000	+	yes	yes
RCK8	chr13	20797181	+	20805000	+	chr20	47544384	-	47540000	-	yes	yes
RCK8	chr13	20797188	-	20807000	-	chr20	47546683	+	47543000	+	yes	yes
RCK8	chr14	21268094	-	21265000	-	chr14	106591492	-	106600000	-	yes	yes
RCK8	chr14	21274384	+	21268000	+	chr14	34558812	-	34548000	-	yes	yes
RCK8	chr14	34549422	+	34545000	+	chr14	105560155	+	105565000	+	yes	yes
RCK8	chr14			34548000	-	chr14			105600000	-	no	yes
RCK8	chr14	74786395	-	74790000	-	chr19	1212046	-	1205000	-	yes	yes
RCK8	chr14	75046981	+	75035000	+	chr19	1334653	+	1310000	+	yes	yes
RCK8	chr17	17867318	+	17865000	+	chr21	14946359	+	14945000	+	yes	yes
RCK8	chr17	17899835	-	17925000	-	chr21	15040458	-	15020000	-	yes	yes
RCK8	chr2	52314830	-	52315000	-	chr2	64681247	+	64675000	+	yes	yes
RCK8	chr2			60835000	-	chr2			88863000	+	no	yes	small event
RCK8	chr2	60841377	+			chr2	90174521	+			yes	on manual review
RCK8	chr2	155611347	-			chr2	226890289	+			yes	on manual review
RCK8	chr3	161796280		161790000	-	chr3	183167279		183140000	+	yes (matching CNV call)	yes
RCK8	chr3	187769161	+	187747000	+	chr7	130917380	-	130928000	-	yes	yes
RCK8	chr4			168470000	-	chr4			188545000	-	no*	yes	complex; OGM CNV pipeline called multiple separate events: Loss chr4:167,193,278-168,465,277, chr4:167,217,739-167,231,191;chr4:170,812,673-170,817,311, chr4:170,721,278-189,734,277
RCK8	chr5	173244389	+	173246000	+	chr19	58242450	-	58270000	-	yes	yes
RCK8	chr5			103310000	-	chr20			31060000	-	no	yes	adjacent to chr20 centromere
RCK8	chr5			103320000	-	chr20			29860000	+	no	yes	adjacent to chr20 centromere
RCK8	chr5	27767001		27720000	-	chr5	45803000		45795000	+	yes (matching CNV call)	yes
RCK8	chr5	103007716	+	103005000	+	chr5	180576609	-	180590000	-	yes	yes
RCK8	chr5	106942822	-			chr5	117372502	-			yes	no
RCK8	chr8	3791470	-	3785000	-	chr8	96183783	-	96180000	-	yes	yes
RCK8	chr8	88027305	+	88030000	+	chr8	111054142	-	111050000	-	yes	yes
RCK8	chr9			128070000	-	chr10			38520000	-	on manual review	yes	adjacent to chr10 centromere
RCK8	chr9	4704843	-	4714000	-	chr9	37382609	-	37392000	-	yes	yes
ANBL6	chr1	71884205	+	71854000	+	chr14	34893014	+	34890000	+	yes	yes
ANBL6	chr1			171550000	+	chr18			54350000	-	no	yes
ANBL6	chr1	8316460	+	8310000	+	chr2	123863752	+	123860000	+	yes	yes
ANBL6	chr1			121000000	-	chr6			79250000	+	no	yes	small event
ANBL6	chr1	6382506	-	6425000	-	chr7	73590196	-	73610000	-	yes	yes
ANBL6	chr12	28843484	-	28845000	-	chr12	108547728	+	108545000	+	yes	yes
ANBL6	chr12			68275000	+	chr12			85920000	-	no	yes
ANBL6	chr12			5240000	+	chr15			44810000	+	no	yes
ANBL6	chr13			51055000	-	chr14			91095000	+	no	yes
ANBL6	chr13	95436018	+	95440000	+	chr14	96128137	+	96060000	-	yes	yes
ANBL6	chr13	94959168	-	94965000	-	chrX	30900285	-	30895000	-	yes	yes
ANBL6	chr14	91078000	-	91085000	-	chr15	101846644	+	101845000	+	yes	yes
ANBL6	chr14	91123714	+	91100000	+	chr15	101828440	-	101825000	-	yes	yes
ANBL6	chr14			105859000	-	chr16			79044000	+	no	yes
ANBL6	chr14	106349021	-	106370000	-	chr16	79056123	+	79040000	+	yes	yes
ANBL6	chr14			96080000	-	chrX			30910000	-	no	yes
ANBL6	chr16			46250000	-	chr18			7850000	-	no	yes
ANBL6	chr16			51100000	-	chr20			3900000	-	no	yes
ANBL6	chr16			79200000	-	chrX			30900000	-	no	yes
ANBL6	chr17	1486800	+	1480000	+	chr17	78770301	-	78780000	-	yes	yes
ANBL6	chr17	2073643	+	2070000	+	chr17	43954541	+	43945000	+	yes	yes
ANBL6	chr17			11785000	+	chr17			16910000	-	no	yes	small event
ANBL6	chr19			11680000	+	chr20			64282000	+	no	yes	adjacent to chr20 telomere
ANBL6	chr2	9552351	-	9555000	-	chr2	17802942	+	17800000	+	yes	yes
ANBL6	chr3	179812786	+	179805000	+	chr22	20491694	-	20460000	-	yes	yes
ANBL6	chr3			179820000	+	chr5			151740000	-	no	yes	complex event
ANBL6	chr3	54394579	+	54405000	+	chrX	140472490	-	140450000	-	yes	yes
ANBL6	chr4			100100000	-	chr9			38850000	+	no	yes	adjacent to chr9 centromere
ANBL6	chr5			100000	-	chr17			78825000	-	no	yes	multiple small complex events
ANBL6	chr5			575000	-	chr17			16900000	-	no	yes	multiple small complex events
ANBL6	chr5			1625000	+	chr17			18185000	+	no	yes	multiple small complex events
ANBL6	chr5			2640000	+	chr17			16908000	-	no	yes	multiple small complex events
ANBL6	chr5			4185000	+	chr17			16905000	-	no	yes	multiple small complex events
ANBL6	chr5			4635000	-	chr17			6285000	-	no	yes	multiple small complex events
ANBL6	chr5			4737000	-	chr17			6374000	+	no	yes	multiple small complex events
ANBL6	chr5			4865000	+	chr17			17485000	-	no	yes	multiple small complex events
ANBL6	chr5			4925000	-	chr17			16905000	-	no	yes	multiple small complex events
ANBL6	chr5			4926000	+	chr17			6694000	+	no	yes	multiple small complex events
ANBL6	chr5			6360000	+	chr17			17485000	-	no	yes	multiple small complex events
ANBL6	chr5			6930000	-	chr17			6285000	-	no	yes	multiple small complex events
ANBL6	chr5			14855000	+	chr17			41630000	+	no	yes	multiple small complex events
ANBL6	chr5	31386218	-	31395000	-	chr17	43946702	-	43950000	-	yes	yes
ANBL6	chr5	36363479	+	36361000	+	chr17	34141002	-	34144000	-	yes	yes
ANBL6	chr5	36360263	-	36361000	-	chr17	34129514	+	34144000	+	yes	yes
ANBL6	chr5			38085000	+	chr17			41965000	+	no	yes	multiple small complex events
ANBL6	chr5	38078157	-	38090000	-	chr17	41640625	+	41620000	+	yes	yes
ANBL6	chr5	176366720	-	176370000	-	chr17	43708035	-	43720000	-	yes	yes
ANBL6	chr5			151815000	+	chr22			21440000	-	no	yes
ANBL6	chr5			151819000	+	chr22			21554000	-	no	yes
ANBL6	chr5			151820000	-	chr22			21105000	+	no	yes
ANBL6	chr5	254008	+	250000	+	chr5	173523035	+	173520000	+	yes	yes
ANBL6	chr5	11515989	-	11515000	-	chr5	44806337	-	44810000	-	yes	yes
ANBL6	chr5	14848024	+	14845000	+	chr5	38205276	+	38200000	+	yes	yes
ANBL6	chr5			120700000	+	chr5			170350000	-	no	yes
ANBL6	chr5			127490000	-	chr5			169335000	+	no	yes
ANBL6	chr5			38090000	+	chr9			85150000	-	no	yes	multiple small complex events
ANBL6	chr5			127500000	-	chr9			2800000	+	no	yes	multiple small complex events
ANBL6	chr5			142650000	+	chr9			68400000	-	no	yes	multiple small complex events
ANBL6	chr5	167817701	-	167810000	-	chr9	2845429	+	2835000	+	yes	yes
ANBL6	chr5	170376576	-	170375000	-	chr9	5837980	+	5835000	+	yes	yes
ANBL6	chr6	64862591	-	64845000	-	chr6	70831928	+	70825000	+	yes	yes
ANBL6	chr7			20320000	+	chr16			22570000	-	no	yes
ANBL6	chr7	20233944	-	20323000	+	chr16	22437112	+	22432000	+	yes	yes
ANBL6	chr8	52487036	+	52480000	+	chr12	5233113	+	5230000	+	yes	yes
ANBL6	chr8			116245000	-	chr12			81230000	-	no	yes
ANBL6	chr8			116250000	-	chr12			68350000	+	no	yes
ANBL6	chr8			33435000	-	chr14			27775000	+	no	yes	adjacent to chr8 centromere
ANBL6	chr8	42351940	-	42355000	-	chr14	27614451	+	27610000	+	yes	yes
ANBL6	chr8			43000000	+	chr14			27690000	-	no	yes	adjacent to chr8 centromere
ANBL6	chr8	50259140	-	50250000	-	chr15	44822577	+	44805000	+	yes	yes
ANBL6	chr8			53290000	+	chr15			44730000	-	no	yes
ANBL6	chr8			33435000	-	chr8			43010000	+	no	yes	small event
ANBL6	chr8			37210000	-	chr8			42630000	+	no	yes	small event
ANBL6	chr9			68380000	-	chr10			133630000	+	no	yes	adjacent to chr9 centromere, chr10 telomere
ANBL6	chr9			85150000	-	chr17			34175000	+	no	yes
ANBL6	chr9	85155360	-	85155000	-	chr17	41648063	-	41655000	-	yes	yes
ANBL6	chr9	85159110	+	85155000	+	chr17	78783233	+	78780000	+	yes	yes
ANBL6	chr9			38800000	+	chr20			41850000	+	no	yes
